# Supplementary material for: A double-blind, 377-subject randomized study identifies Ruminococcus, Coprococcus, Christensenella, and Collinsella as long-term potential key players in the modulation of the gut microbiome of lactose intolerant individuals by galacto-oligosaccharides
Source: Gut Microbes. 2021 Aug 7;13(1):1957536. doi: 10.1080/19490976.2021.1957536 (PMC8354614; doi:10.1080/19490976.2021.1957536)
Supplement: Supplemental Material [file KGMI_A_1957536_SM7339.zip]

Archive with 6 entries (5 files):
- Supplementary information/
- Supplementary information/Supplementary Material captions.docx
- Supplementary information/Supplementary_Figures_Addendum.pptx
- Supplementary information/Table S1_Addendum.docx
- Supplementary information/Table S2_Addendum.docx
- Supplementary information/Table S3_Addendum.docx
